# Supplementary material for: UHPLC-OrbiTrap MS Characterization of Phenolic Profiles in French Marigold Extracts and Analysis of Their Antifeedant Activity against Colorado Potato Beetle
Source: Plants (Basel). 2022 Feb 1;11(3):407. doi: 10.3390/plants11030407 (PMC8839140; doi:10.3390/plants11030407)
Supplement: Supplementary file 1 [file plants-11-00407-s001.zip]

Archive with 4 entries (4 files):
- Figure S1.pdf
- Figure S2.pdf
- Table S1 revised 2.pdf
- Table S2 revised 2.pdf
